# Supplementary material for: Relationship between diagnostic accuracy and self-confidence among medical students when using Google search: A mixed-method study
Source: PLoS One. 2025 Sep 19;20(9):e0332918. doi: 10.1371/journal.pone.0332918 (PMC12448958; doi:10.1371/journal.pone.0332918)
Supplement: S1 Original Data — (DOCX) [file pone.0332918.s005.xlsx]

## Sheet: GGL前後の正答・確信度
			Confidence using 7 Lickert scale (1: Low, 7: High)		Answer L (Correct:1, Incorrect: 0)
No	Question number	Participant ID	Without Google serch	After using Google serch	Without Google serch	With Google serch
1	1	15	4	5	1	1
2	1	943	6	6	1	1
3	1	28	6	7	0	1
4	1	40	5	7	0	0
5	1	43	5	5	0	0
6	1	65	4	6	1	1
7	1	75	5	6	1	1
8	1	87	4	5	1	1
9	1	103	6	6	1	1
10	1	113	6	6	1	1
11	1	74	3	5	1	1
12	1	936	4	5	0	1
13	1	39	5	7	1	1
14	1	27	4	6	0	0
15	1	99	5	6	0	0
16	1	85	6	6	1	1
17	1	64	4	6	0	1
18	1	14	6	6	0	0
19	1	55	4	5	1	1
20	1	13	6	6	0	0
21	1	26	5	4	0	0
22	1	116	3	5	0	0
23	1	37	5	4	1	1
24	1	54	2	5	0	0
25	1	63	5	6	0	0
26	1	73	5	6	1	1
27	1	84	6	7	0	1
28	1	924	4	5	1	1
29	1	97	6	7	1	1
30	1	36	6	7	1	1
31	1	7	4	4	1	1
32	1	24	5	6	1	1
33	1	53	5	6	1	1
34	1	61	4	5	0	0
35	1	83	5	6	0	0
36	1	72	5	6	0	0
37	1	123	3	6	0	1
38	1	112	6	7	0	0
39	1	4	2	4	0	0
40	1	23	4	6	0	0
41	1	11	5	6	1	1
42	1	52	5	6	0	0
43	1	35	2	5	0	0
44	1	60	4	6	0	0
45	1	82	3	6	1	1
46	1	71	3	7	0	0
47	1	122	6	6	1	1
48	1	111	4	6	1	1
49	2	943	4	5	1	1
50	2	28	5	7	1	1
51	2	15	5	6	1	1
52	2	43	NA	NA	NA	NA
53	2	40	7	7	1	1
54	2	65	4	6	1	1
55	2	75	3	6	1	1
56	2	87	3	6	0	1
57	2	103	3	5	1	1
58	2	113	6	6	1	1
59	2	74	3	6	1	1
60	2	936	5	6	1	1
61	2	39	6	7	1	1
62	2	27	3	6	1	1
63	2	99	6	6	1	1
64	2	85	5	5	1	1
65	2	14	4	7	1	1
66	2	55	6	6	1	1
67	2	64	5	5	1	1
68	2	13	5	6	1	1
69	2	116	6	6	1	1
70	2	26	6	7	1	1
71	2	37	5	6	1	1
72	2	54	4	6	1	1
73	2	63	6	6	1	1
74	2	73	4	5	1	1
75	2	84	5	7	1	1
76	2	924	7	7	1	1
77	2	97	5	7	1	1
78	2	36	5	6	1	1
79	2	7	5	5	1	1
80	2	24	6	7	1	1
81	2	53	4	6	0	1
82	2	61	5	6	1	1
83	2	83	5	6	1	1
84	2	72	5	6	1	1
85	2	123	7	7	1	1
86	2	112	7	7	1	1
87	2	4	2	5	0	1
88	2	23	5	6	1	1
89	2	52	6	7	1	1
90	2	11	5	7	1	1
91	2	35	4	6	1	1
92	2	60	4	6	0	1
93	2	82	2	5	1	1
94	2	71	5	7	1	1
95	2	122	6	6	1	1
96	2	111	3	5	1	1
97	3	28	5	5	1	1
98	3	943	3	5	0	1
99	3	43	NA	NA	NA	NA
100	3	40	5	6	0	0
101	3	15	3	5	0	0
102	3	65	3	6	0	0
103	3	103	3	6	0	0
104	3	75	3	5	0	0
105	3	87	3	5	1	1
106	3	113	3	4	0	0
107	3	74	4	5	1	1
108	3	936	5	5	0	0
109	3	39	2	5	0	1
110	3	27	3	5	0	0
111	3	85	2	5	0	1
112	3	99	3	5	0	0
113	3	14	7	5	0	0
114	3	55	5	5	1	1
115	3	64	6	6	1	1
116	3	13	2	4	0	1
117	3	116	5	6	1	1
118	3	26	3	6	0	1
119	3	54	3	3	0	0
120	3	37	3	4	0	0
121	3	63	2	7	0	1
122	3	73	2	3	0	1
123	3	84	6	5	0	0
124	3	97	4	5	0	1
125	3	924	2	5	0	1
126	3	7	5	5	1	1
127	3	36	5	6	1	1
128	3	24	4	4	0	0
129	3	53	2	6	0	0
130	3	61	4	6	1	1
131	3	83	5	6	0	0
132	3	72	4	5	0	0
133	3	123	5	6	1	1
134	3	112	3	6	1	1
135	3	4	2	5	0	1
136	3	23	4	5	0	0
137	3	11	4	6	1	1
138	3	52	2	3	1	0
139	3	35	1	3	0	0
140	3	60	4	6	1	1
141	3	71	4	6	0	0
142	3	82	2	4	0	1
143	3	122	3	6	1	1
144	3	111	2	4	0	1
145	4	28	7	7	1	1
146	4	943	6	6	1	1
147	4	43	5	5	1	1
148	4	15	6	7	1	1
149	4	40	6	7	1	1
150	4	65	6	7	1	1
151	4	75	7	7	1	1
152	4	103	7	7	1	1
153	4	87	2	4	1	1
154	4	113	7	6	1	1
155	4	74	4	6	1	1
156	4	936	2	5	1	1
157	4	39	6	6	1	1
158	4	27	6	6	1	1
159	4	99	6	6	1	1
160	4	85	5	6	1	1
161	4	55	7	7	1	1
162	4	14	7	7	1	1
163	4	64	6	6	1	1
164	4	116	7	7	1	1
165	4	13	3	5	0	1
166	4	26	6	7	1	1
167	4	54	1	4	1	1
168	4	37	4	5	1	1
169	4	63	7	7	1	1
170	4	73	6	7	1	1
171	4	84	7	7	1	1
172	4	97	5	6	1	1
173	4	924	7	7	1	1
174	4	7	6	6	1	1
175	4	36	6	7	1	1
176	4	24	5	6	0	1
177	4	53	4	5	1	1
178	4	61	6	3	1	1
179	4	83	6	7	1	1
180	4	72	4	5	1	1
181	4	123	7	7	1	1
182	4	112	7	7	1	1
183	4	4	6	7	1	1
184	4	23	5	6	0	1
185	4	11	6	7	1	1
186	4	52	6	7	1	1
187	4	35	5	6	1	1
188	4	60	6	7	1	1
189	4	71	7	7	1	1
190	4	82	5	6	1	1
191	4	122	6	6	1	1
192	4	111	6	7	1	1
193	5	28	4	6	1	0
194	5	943	4	5	1	1
195	5	43	NA	NA	NA	NA
196	5	15	3	5	0	0
197	5	40	2	4	0	0
198	5	75	5	5	1	0
199	5	103	5	5	0	1
200	5	65	4	6	0	0
201	5	87	6	6	0	0
202	5	113	5	7	1	1
203	5	74	2	5	0	1
204	5	936	2	4	0	0
205	5	39	3	5	0	0
206	5	27	3	5	1	1
207	5	99	6	6	1	1
208	5	85	5	6	1	1
209	5	55	3	5	0	1
210	5	14	5	7	1	1
211	5	64	5	5	0	0
212	5	13	4	5	0	0
213	5	116	1	6	0	1
214	5	26	3	5	0	1
215	5	37	5	5	1	1
216	5	54	2	4	0	1
217	5	63	3	6	0	1
218	5	73	2	2	1	1
219	5	84	5	6	0	0
220	5	97	6	7	0	0
221	5	924	3	4	1	1
222	5	7	2	3	0	0
223	5	36	4	6	1	1
224	5	24	5	6	0	1
225	5	53	4	6	0	1
226	5	61	NA	NA	NA	NA
227	5	83	4	6	0	0
228	5	72	6	5	1	1
229	5	123	7	7	0	0
230	5	112	5	7	1	1
231	5	4	6	6	1	1
232	5	23	5	6	0	0
233	5	11	6	7	0	0
234	5	52	6	6	1	0
235	5	35	3	6	1	0
236	5	60	4	6	0	1
237	5	71	3	5	0	0
238	5	82	2	5	1	1
239	5	122	6	6	1	1
240	5	111	4	5	0	1
241	6	28	6	7	1	1
242	6	943	5	6	1	1
243	6	43	5	7	0	1
244	6	15	5	6	1	1
245	6	40	5	6	1	1
246	6	75	5	6	1	1
247	6	103	5	6	0	1
248	6	65	7	7	1	1
249	6	87	3	7	1	1
250	6	113	6	7	1	1
251	6	74	4	6	1	1
252	6	936	5	5	1	1
253	6	39	6	4	1	1
254	6	27	3	6	1	1
255	6	99	6	6	1	1
256	6	85	4	5	1	1
257	6	55	1	5	0	1
258	6	14	7	7	1	1
259	6	64	7	7	1	1
260	6	116	6	7	1	1
261	6	13	4	6	1	1
262	6	26	7	7	1	1
263	6	54	2	6	0	1
264	6	37	5	6	1	1
265	6	63	5	6	0	0
266	6	73	6	6	1	1
267	6	84	6	7	1	1
268	6	97	6	7	0	0
269	6	924	5	6	0	1
270	6	7	7	6	1	1
271	6	36	7	7	1	1
272	6	24	5	7	0	1
273	6	53	6	6	1	1
274	6	61	5	6	1	1
275	6	83	5	7	1	1
276	6	72	5	6	1	1
277	6	123	6	7	1	1
278	6	112	5	7	1	1
279	6	4	2	6	0	0
280	6	23	6	7	1	1
281	6	52	6	7	1	1
282	6	11	3	6	0	1
283	6	35	3	6	0	1
284	6	60	5	6	1	1
285	6	71	5	6	0	0
286	6	82	4	5	0	1
287	6	122	6	5	1	1
288	6	111	5	7	1	1
289	7	43	NA	NA	NA	NA
290	7	28	5	6	0	0
291	7	943	7	7	1	1
292	7	15	NA	NA	NA	NA
293	7	40	5	6	0	0
294	7	75	6	7	1	1
295	7	103	7	7	1	1
296	7	87	NA	NA	NA	NA
297	7	65	5	6	0	0
298	7	113	5	7	0	1
299	7	74	NA	NA	NA	NA
300	7	936	4	5	0	0
301	7	39	5	4	1	1
302	7	27	6	6	1	1
303	7	99	6	6	0	0
304	7	85	6	6	0	0
305	7	55	6	6	1	1
306	7	14	7	7	1	1
307	7	64	6	5	0	0
308	7	13	5	6	0	0
309	7	116	7	7	1	1
310	7	26	7	7	0	0
311	7	37	4	5	0	0
312	7	54	7	7	0	1
313	7	63	NA	NA	NA	NA
314	7	73	NA	NA	NA	NA
315	7	84	7	7	0	0
316	7	97	5	7	0	0
317	7	924	5	6	1	1
318	7	7	7	7	0	0
319	7	36	5	7	1	1
320	7	24	6	7	1	1
321	7	53	5	6	1	1
322	7	61	5	6	1	1
323	7	83	5	6	1	0
324	7	72	2	4	0	0
325	7	123	7	7	1	1
326	7	112	6	7	1	1
327	7	4	3	5	0	0
328	7	23	6	7	0	0
329	7	52	6	6	1	1
330	7	11	7	7	0	0
331	7	35	6	7	1	1
332	7	60	6	7	0	0
333	7	71	6	7	1	1
334	7	82	3	5	0	0
335	7	122	6	6	0	1
336	7	111	6	6	1	1
337	8	28	7	7	1	1
338	8	943	5	6	1	1
339	8	43	7	7	1	1
340	8	15	6	6	1	1
341	8	40	7	7	1	1
342	8	75	7	7	1	1
343	8	103	7	7	1	1
344	8	87	7	7	1	1
345	8	65	6	6	1	1
346	8	113	7	7	1	1
347	8	74	4	6	1	1
348	8	936	1	5	0	1
349	8	39	6	7	1	1
350	8	27	6	6	1	1
351	8	99	5	6	1	1
352	8	85	5	6	1	1
353	8	55	7	6	1	1
354	8	14	7	7	1	1
355	8	64	7	7	1	1
356	8	116	7	7	1	1
357	8	13	3	6	1	1
358	8	26	7	7	1	1
359	8	54	5	7	0	1
360	8	37	5	5	1	1
361	8	63	6	7	1	1
362	8	73	7	7	1	1
363	8	84	6	7	1	1
364	8	97	5	7	0	1
365	8	924	6	7	1	1
366	8	7	7	7	1	1
367	8	36	6	7	1	1
368	8	24	6	7	1	1
369	8	53	6	6	1	1
370	8	61	5	6	1	1
371	8	83	6	7	0	0
372	8	72	5	6	1	1
373	8	123	7	7	1	1
374	8	112	7	7	1	1
375	8	4	2	5	0	1
376	8	23	4	6	0	0
377	8	52	7	7	1	1
378	8	11	6	7	1	1
379	8	35	7	7	1	1
380	8	60	5	6	0	0
381	8	71	4	6	0	1
382	8	82	4	5	1	1
383	8	122	6	6	1	1
384	8	111	1	4	0	1
385	9	943	5	5	0	0
386	9	28	4	5	0	0
387	9	43	4	4	1	0
388	9	15	4	3	0	1
389	9	40	3	5	1	1
390	9	75	5	6	0	0
391	9	103	5	7	1	0
392	9	65	5	5	0	0
393	9	87	3	4	1	0
394	9	113	3	3	0	1
395	9	74	3	6	1	1
396	9	936	2	4	1	0
397	9	39	7	6	1	1
398	9	27	2	5	0	1
399	9	99	3	5	0	1
400	9	85	5	4	0	0
401	9	55	1	3	1	1
402	9	14	7	2	1	0
403	9	64	4	4	1	1
404	9	116	5	6	1	1
405	9	13	1	6	0	1
406	9	26	4	5	0	0
407	9	54	5	4	0	1
408	9	37	5	6	1	1
409	9	63	4	4	0	0
410	9	73	2	3	0	0
411	9	84	3	4	0	1
412	9	97	6	6	0	1
413	9	924	3	6	0	0
414	9	7	1	2	1	1
415	9	36	6	6	0	0
416	9	24	4	5	0	0
417	9	53	6	6	1	1
418	9	61	3	5	1	1
419	9	83	6	7	0	0
420	9	72	4	6	1	1
421	9	123	4	5	1	1
422	9	112	5	6	1	1
423	9	4	2	4	0	1
424	9	23	3	4	0	0
425	9	52	5	6	1	1
426	9	11	4	5	1	1
427	9	35	4	6	0	0
428	9	60	4	6	1	0
429	9	71	6	7	1	1
430	9	82	2	3	0	1
431	9	122	4	4	0	1
432	9	111	2	3	0	1
433	10	943	6	6	1	1
434	10	28	5	6	1	1
435	10	43	6	6	1	1
436	10	15	4	6	1	1
437	10	40	5	6	1	1
438	10	75	3	6	0	1
439	10	103	6	7	1	1
440	10	65	5	7	1	1
441	10	87	6	7	1	1
442	10	113	6	6	1	1
443	10	74	3	6	1	1
444	10	936	1	4	0	0
445	10	39	5	7	1	1
446	10	27	2	5	0	1
447	10	99	4	5	0	1
448	10	85	3	5	1	1
449	10	55	1	6	0	0
450	10	14	7	7	1	1
451	10	64	5	6	1	1
452	10	116	2	4	0	1
453	10	13	1	5	0	1
454	10	26	5	7	1	1
455	10	54	4	6	1	1
456	10	37	3	5	1	1
457	10	63	4	6	1	1
458	10	73	2	4	1	1
459	10	84	7	7	1	1
460	10	97	6	7	1	1
461	10	924	6	7	1	1
462	10	7	3	6	1	1
463	10	36	4	1	1	0
464	10	24	6	7	1	1
465	10	53	4	6	1	1
466	10	61	5	5	1	1
467	10	83	6	7	1	1
468	10	72	3	4	0	0
469	10	123	7	7	1	1
470	10	112	6	7	1	1
471	10	4	3	5	1	1
472	10	23	3	5	0	1
473	10	52	6	7	1	1
474	10	11	6	6	1	1
475	10	35	3	6	1	1
476	10	60	5	6	1	1
477	10	71	5	7	1	1
478	10	82	2	4	0	1
479	10	122	5	5	1	1
480	10	111	4	6	1	1
