# Supplementary material for: Relationship between diagnostic accuracy and self-confidence among medical students when using Google search: A mixed-method study
Source: PLoS One. 2025 Sep 19;20(9):e0332918. doi: 10.1371/journal.pone.0332918 (PMC12448958; doi:10.1371/journal.pone.0332918)
Supplement: S2 Original Data — (DOCX) [file pone.0332918.s006.xlsx]

## Sheet: アンケート
No	Participant ID	Age	Sex	Difficulty of cases (1: Easy, 7: Difficult)	Proficiency in using Google (1: Low, 7: High)
1	28	22	Male	5	7
2	943	23	Male	5	5
3	15	24	Male	4	6
4	43	23	Male	3	4
5	40	23	Female	5	6
6	75	22	Male	3	5
7	103	22	Male	3	3
8	65	24	Male	4	5
9	87	22	Male	5	2
10	113	22	Male	4	5
11	74	23	Female	6	5
12	936	24	Male	6	3
13	39	24	Male	3	6
14	27	23	Female	4	6
15	85	23	Male	4	3
16	99	22	Male	4	4
17	55	22	Male	4	5
18	14	23	Male	2	5
19	64	23	Male	5	6
20	116	24	Female	4	5
21	13	22	Female	5	7
22	26	23	Male	4	5
23	54	23	Male	4	7
24	37	22	Male	4	5
25	63	22	Male	3	7
26	73	22	Male	5	5
27	84	22	Male	6	7
28	97	22	Male	3	6
29	924	22	Male	5	3
30	36	22	Male	2	3
31	24	22	Male	5	6
32	7	23	Male	2	7
33	61	22	Male	4	5
34	53	23	Male	4	3
35	83	24	Male	3	5
36	72	23	Male	4	5
37	123	23	Male	2	5
38	112	22	Male	3	6
39	4	24	Male	4	4
40	23	23	Male	6	6
41	52	22	Male	2	4
42	11	22	Male	3	5
43	35	24	Male	4	3
44	60	23	Male	3	4
45	71	22	Male	3	7
46	82	23	Male	4	4
47	122	24	Male	4	5
48	111	22	Male	3	6
